# Supplementary material for: On the estimation of the fill rate for the continuous (s, S) inventory system for the lost sales context
Source: PLoS One. 2022 Feb 17;17(2):e0263655. doi: 10.1371/journal.pone.0263655 (PMC8853522; doi:10.1371/journal.pone.0263655)
Supplement: S1 Table — (XLSX) [file pone.0263655.s001.xlsx]

## Sheet: Results experiment
	s	S	λ	L	βSim	βclassic	Error βclassic	βExact	Error βExact
	2	5	0.1	2	0.998974	0.999598	0.0623251	0.999222	0.0248122
	2	5	0.5	2	0.945559	0.966607	2.10489	0.945611	0.00526752
	2	5	0.75	2	0.873446	0.914368	4.09221	0.873953	0.0507831
	2	5	1	2	0.794378	0.847137	5.27591	0.794183	-0.0194756
	2	5	1.25	2	0.720937	0.775318	5.4381	0.719034	-0.190216
	2	5	1.5	2	0.655141	0.706059	5.0918	0.653388	-0.17533
	2	5	0.1	3	0.998019	0.998708	0.0688609	0.998003	-0.00165457
	2	5	0.5	3	0.888135	0.914368	2.62332	0.888239	0.010404
	2	5	0.75	3	0.774795	0.811261	3.64655	0.77482	0.00244741
	2	5	1	3	0.672144	0.706059	3.39156	0.672176	0.00321905
	2	5	1.25	3	0.590068	0.614096	2.40282	0.589633	-0.0435397
	2	5	1.5	3	0.526138	0.538386	1.22484	0.525054	-0.1084
	2	5	0.1	4	0.995737	0.997086	0.134908	0.995987	0.0250497
	2	5	0.5	4	0.82172	0.847137	2.54163	0.821464	-0.0256511
	2	5	0.75	4	0.680739	0.706059	2.53205	0.681075	0.0336099
	2	5	1	4	0.572627	0.587096	1.44689	0.572759	0.0131426
	2	5	1.25	4	0.493458	0.4961	0.264261	0.493892	0.0434222
	2	5	1.5	4	0.427361	0.435337	0	0.435642	0.828158
	2	6	0.1	2	0.999519	0.999698	0.017873	0.999417	-0.0102841
	2	6	0.5	2	0.9584	0.974745	1.63447	0.958211	-0.0189092
	2	6	0.75	2	0.901851	0.934371	3.25203	0.90115	-0.0700937
	2	6	1	2	0.835551	0.880797	4.52463	0.83455	-0.100089
	2	6	1.25	2	0.770685	0.821459	5.07744	0.768501	-0.218386
	2	6	1.5	2	0.711197	0.762059	5.08622	0.708052	-0.314501
	2	6	0.1	3	0.998796	0.99903	0.0234414	0.998499	-0.0296846
	2	6	0.5	3	0.914077	0.934371	2.02938	0.912822	-0.125548
	2	6	0.75	3	0.819335	0.851436	3.21007	0.818299	-0.103611
	2	6	1	3	0.728282	0.762059	3.37769	0.726776	-0.150625
	2	6	1.25	3	0.649366	0.679668	3.03019	0.648723	-0.0643288
	2	6	1.5	3	0.587184	0.608623	2.14394	0.584823	-0.236103
	2	6	0.1	4	0.997031	0.997813	0.0782183	0.996982	-0.00488942
	2	6	0.5	4	0.857911	0.880797	2.28863	0.858214	0.0303199
	2	6	0.75	4	0.735799	0.762059	2.62608	0.735788	-0.00100602
	2	6	1	4	0.635047	0.654676	1.96288	0.633808	-0.12395
	2	6	1.25	4	0.555444	0.567604	1.21605	0.555145	-0.0298205
	2	6	1.5	4	0.495114	0.498764	0.364939	0.494627	-0.0487185
	2	7	0.1	2	0.999506	0.999759	0.0253015	0.999534	0.00284975
	2	7	0.5	2	0.965683	0.979693	1.40098	0.965957	0.0273803
	2	7	0.75	2	0.918023	0.946798	2.87751	0.918419	0.0396137
	2	7	1	2	0.861029	0.902309	4.12791	0.861495	0.0465129
	2	7	1.25	2	0.804278	0.851878	4.76007	0.803333	-0.0944713
	2	7	1.5	2	0.749391	0.800136	5.07458	0.748433	-0.0957774
	2	7	0.1	3	0.99898	0.999224	0.0244232	0.9988	-0.0180463
	2	7	0.5	3	0.926161	0.946798	2.06374	0.928352	0.219124
	2	7	0.75	3	0.847777	0.877509	2.97319	0.847471	-0.030611
	2	7	1	3	0.765659	0.800136	3.44771	0.765846	0.0187148
	2	7	1.25	3	0.693634	0.726192	3.25587	0.693388	-0.0245454
	2	7	1.5	3	0.63274	0.660309	2.7569	0.631979	-0.0761501
	2	7	0.1	4	0.997672	0.998249	0.0577838	0.997583	-0.00883601
	2	7	0.5	4	0.881313	0.902309	2.0996	0.882198	0.0884916
	2	7	0.75	4	0.773842	0.800136	2.62944	0.774369	0.0527295
	2	7	1	4	0.679836	0.703245	2.34092	0.679848	0.00116139
	2	7	1.25	4	0.603252	0.621337	1.80849	0.603741	0.0488864
	2	7	1.5	4	0.544092	0.554334	1.02421	0.543198	-0.0894184
	2	8	0.1	2	0.999584	0.999799	0.0214678	0.999613	0.00286132
	2	8	0.5	2	0.971745	0.98302	1.12753	0.971256	-0.0489091
	2	8	0.75	2	0.931084	0.955269	2.4185	0.93039	-0.0693753
	2	8	1	2	0.87976	0.917243	3.74834	0.88053	0.0770274
	2	8	1.25	2	0.828348	0.873441	4.50926	0.828606	0.0257647
	2	8	1.5	2	0.778552	0.827708	4.91558	0.778658	0.0105729
	2	8	0.1	3	0.999054	0.999353	0.0299857	0.999001	-0.0052742
	2	8	0.5	3	0.93892	0.955269	1.6349	0.939133	0.0213505
	2	8	0.75	3	0.869027	0.895797	2.67701	0.868351	-0.0676183
	2	8	1	3	0.794953	0.827708	3.27546	0.794811	-0.0141837
	2	8	1.25	3	0.727601	0.760917	3.3316	0.727725	0.0124858
	2	8	1.5	3	0.669995	0.699936	2.99411	0.669464	-0.0530751
	2	8	0.1	4	0.99818	0.998541	0.0360641	0.997987	-0.0193504
	2	8	0.5	4	0.897929	0.917243	1.9314	0.899167	0.123779
	2	8	0.75	4	0.803758	0.827708	2.39499	0.802908	-0.0849938
	2	8	1	4	0.714949	0.739837	2.48879	0.7154	0.0451038
	2	8	1.25	4	0.643499	0.663191	1.96922	0.642718	-0.0781445
	2	8	1.5	4	0.583954	0.598813	1.48589	0.5834	-0.0553372
	2	9	0.1	2	0.999584	0.999828	0.0243813	0.999669	0.00854158
	2	9	0.5	2	0.9746	0.985411	1.08107	0.97513	0.0530587
	2	9	0.75	2	0.939435	0.961412	2.19771	0.940173	0.0737503
	2	9	1	2	0.894855	0.928217	3.33616	0.894853	-0.000254769
	2	9	1.25	2	0.848955	0.889523	4.05683	0.847856	-0.109925
	2	9	1.5	2	0.802359	0.848594	4.62354	0.801982	-0.0376548
	2	9	0.1	3	0.999375	0.999446	0.00710562	0.999145	-0.0229531
	2	9	0.5	3	0.947772	0.961412	1.36407	0.947096	-0.0676028
	2	9	0.75	3	0.88444	0.909333	2.48933	0.884164	-0.0275972
	2	9	1	3	0.816895	0.848594	3.16994	0.817273	0.0377927
	2	9	1.25	3	0.755014	0.787825	3.28102	0.754922	-0.00920617
	2	9	1.5	3	0.700578	0.731284	3.07061	0.699755	-0.0822993
	2	9	0.1	4	0.998412	0.998749	0.0336655	0.998276	-0.0136408
	2	9	0.5	4	0.912618	0.928217	1.55992	0.911862	-0.0755327
	2	9	0.75	4	0.824098	0.848594	2.44963	0.824997	0.0899459
	2	9	1	4	0.74429	0.768395	2.4105	0.743745	-0.0545467
	2	9	1.25	4	0.675673	0.696714	2.10411	0.674578	-0.109453
	2	9	1.5	4	0.617175	0.635219	1.80439	0.616988	-0.0186367
	3	7	0.1	2	0.999918	0.999985	0.00668165	1	0.00816102
	3	7	0.5	2	0.9879	0.9942	0.629981	0.987918	0.00184145
	3	7	0.75	2	0.959251	0.978042	1.8791	0.958626	-0.062542
	3	7	1	2	0.912837	0.948313	3.54755	0.911729	-0.110814
	3	7	1.25	2	0.855868	0.906373	5.05047	0.854413	-0.145476
	3	7	1.5	2	0.796648	0.856141	5.94932	0.794399	-0.224948
	3	7	0.1	3	0.999948	0.999929	-0.00183168	0.999753	-0.0194632
	3	7	0.5	3	0.96617	0.978042	1.18719	0.965932	-0.0238101
	3	7	0.75	3	0.900833	0.928659	2.78262	0.90018	-0.0653021
	3	7	1	3	0.81645	0.856141	3.96919	0.81586	-0.0589048
	3	7	1.25	3	0.732856	0.774849	4.19926	0.732375	-0.0481758
	3	7	1.5	3	0.66012	0.696162	3.60426	0.659082	-0.103811
	3	7	0.1	4	0.999525	0.99979	0.0264281	0.999753	0.0227828
	3	7	0.5	4	0.930901	0.948313	1.74119	0.931495	0.0593962
	3	7	0.75	4	0.826167	0.856141	2.99748	0.826374	0.0207722
	3	7	1	4	0.718338	0.747944	2.96059	0.717216	-0.112131
	3	7	1.25	4	0.62656	0.648107	2.15476	0.625229	-0.133032
	3	7	1.5	4	0.552607	0.564828	1.2221	0.552992	0.0385021
	3	8	0.1	2	0.999949	0.999988	0.0038828	0.999971	0.00213443
	3	8	0.5	2	0.989999	0.995354	0.535512	0.990198	0.0198696
	3	8	0.75	2	0.966327	0.982356	1.60296	0.966429	0.0101775
	3	8	1	2	0.928314	0.958218	2.99041	0.927816	-0.0498207
	3	8	1.25	2	0.880717	0.923669	4.29519	0.87922	-0.149732
	3	8	1.5	2	0.829606	0.881504	5.18981	0.826582	-0.302328
	3	8	0.1	3	0.999865	0.999944	0.00784096	0.999897	0.00318618
	3	8	0.5	3	0.971934	0.982356	1.04221	0.972483	0.054835
	3	8	0.75	3	0.917951	0.942101	2.41501	0.918001	0.00502026
	3	8	1	3	0.847002	0.881504	3.45017	0.845733	-0.126958
	3	8	1.25	3	0.772482	0.811386	3.89035	0.770863	-0.161951
	3	8	1.5	3	0.705058	0.741203	3.61452	0.702314	-0.274425
	3	8	0.1	4	0.999824	0.999832	0.000722035	0.999738	-0.00869027
	3	8	0.5	4	0.943661	0.958218	1.45574	0.944166	0.050528
	3	8	0.75	4	0.855056	0.881504	2.64476	0.854983	-0.00728404
	3	8	1	4	0.75903	0.78765	2.86199	0.757373	-0.165664
	3	8	1.25	4	0.673077	0.697173	2.40961	0.670872	-0.220497
	3	8	1.5	4	0.602256	0.618674	1.64185	0.600019	-0.223708
	3	9	0.1	2	0.999966	0.99999	0.00240498	0.999976	0.000958001
	3	9	0.5	2	0.99135	0.996126	0.477544	0.99176	0.0409721
	3	9	0.75	2	0.971684	0.985254	1.35692	0.971633	-0.00514433
	3	9	1	2	0.93884	0.964938	2.60981	0.938652	-0.0187426
	3	9	1.25	2	0.898045	0.935571	3.75258	0.89659	-0.145559
	3	9	1.5	2	0.8516	0.899264	4.76642	0.850151	-0.144814
	3	9	0.1	3	0.999933	0.999953	0.00197297	0.999914	-0.0018851
	3	9	0.5	3	0.976943	0.985254	0.831043	0.976808	-0.0135692
	3	9	0.75	3	0.929961	0.951281	2.13196	0.930195	0.0233368
	3	9	1	3	0.866968	0.899264	3.2296	0.867015	0.00469515
	3	9	1.25	3	0.800788	0.83772	3.69321	0.799712	-0.107589
	3	9	1.5	3	0.736848	0.774615	3.77671	0.736208	-0.0639325
	3	9	0.1	4	0.999702	0.99986	0.0157683	0.999782	0.00795677
	3	9	0.5	4	0.952611	0.964938	1.23273	0.952731	0.0120019
	3	9	0.75	4	0.875275	0.899264	2.39883	0.875235	-0.00406684
	3	9	1	4	0.788096	0.816549	2.8453	0.787492	-0.0604138
	3	9	1.25	4	0.70748	0.734231	2.67505	0.706861	-0.0619387
	3	9	1.5	4	0.638735	0.660662	2.19266	0.638613	-0.0122554
	4	9	0.1	2	1	1	-4.67057e-05	0.999993	-0.000719499
	4	9	0.5	2	0.997529	0.999131	0.160191	0.997657	0.01275
	4	9	0.75	2	0.988629	0.995191	0.656241	0.988396	-0.0233025
	4	9	1	2	0.968369	0.985194	1.68258	0.967775	-0.059364
	4	9	1.25	2	0.93552	0.966974	3.14534	0.934819	-0.0701008
	4	9	1.5	2	0.893934	0.939963	4.60289	0.892117	-0.181689
	4	9	0.1	3	0.999984	0.999997	0.00130353	0.999993	0.000916091
	4	9	0.5	3	0.991134	0.995191	0.405771	0.991206	0.00719792
	4	9	0.75	3	0.962682	0.977189	1.45069	0.96236	-0.0321881
	4	9	1	3	0.91073	0.939963	2.92335	0.910046	-0.0683952
	4	9	1.25	3	0.84342	0.885573	4.21525	0.843097	-0.0323441
	4	9	1.5	3	0.77468	0.821277	4.6597	0.773217	-0.146283
	4	9	0.1	4	0.999976	0.999987	0.00111784	0.999977	0.000108984
	4	9	0.5	4	0.977433	0.985194	0.77616	0.977773	0.034039
	4	9	0.75	4	0.918674	0.939963	2.12895	0.91831	-0.0363905
	4	9	1	4	0.833106	0.864832	3.17262	0.831551	-0.155546
	4	9	1.25	4	0.742791	0.776778	3.3987	0.741191	-0.160027
	4	9	1.5	4	0.661113	0.691276	3.01627	0.661278	0.0164801
